# Supplementary material for: Pathways of Pathogenicity: Transcriptional Stages of Germination in the Fatal Fungal Pathogen Rhizopus delemar
Source: mSphere. 2018 Sep 26;3(5):e00403-18. doi: 10.1128/mSphere.00403-18 (PMC6158513; doi:10.1128/mSphere.00403-18)
Supplement: TABLE S1 [file sph005182645st1.txt]

Cluster 1			
term_id	pvalue	adjp	term_name
GO:0015459	6.60E-16	4.80E-14	potassium channel regulator activity
GO:0019870	6.60E-16	4.80E-14	potassium channel inhibitor activity
GO:0016248	1.70E-14	6.00E-13	channel inhibitor activity
GO:0008200	1.70E-14	6.00E-13	ion channel inhibitor activity
GO:0016247	2.20E-14	6.40E-13	channel regulator activity
GO:0042302	1.80E-05	0.00044	structural constituent of cuticle
GO:0044087	2.10E-06	0.00056	regulation of cellular component biogenesis
GO:0006298	1.80E-05	0.0012	mismatch repair
GO:0016310	3.00E-05	0.0012	phosphorylation
GO:0051694	3.40E-05	0.0012	pointed-end actin filament capping
GO:1901879	5.60E-05	0.0012	regulation of protein depolymerization
GO:0031333	5.60E-05	0.0012	negative regulation of protein complex assembly
GO:0030834	5.60E-05	0.0012	regulation of actin filament depolymerization
GO:0032272	5.60E-05	0.0012	negative regulation of protein polymerization
GO:0051494	5.60E-05	0.0012	negative regulation of cytoskeleton organization
GO:1901880	5.60E-05	0.0012	negative regulation of protein depolymerization
GO:0030835	5.60E-05	0.0012	negative regulation of actin filament depolymerization
GO:0030837	5.60E-05	0.0012	negative regulation of actin filament polymerization
GO:0051693	5.60E-05	0.0012	actin filament capping
GO:0033554	6.20E-05	0.0012	cellular response to stress
GO:0051302	7.90E-05	0.0014	regulation of cell division
GO:0016272	2.50E-05	0.0014	prefoldin complex
GO:0043242	9.00E-05	0.0015	negative regulation of protein complex disassembly
GO:0090066	0.00014	0.0015	regulation of anatomical structure size
GO:0032535	0.00014	0.0015	regulation of cellular component size
GO:0032970	0.00014	0.0015	regulation of actin filament-based process
GO:0043254	0.00014	0.0015	regulation of protein complex assembly
GO:0030832	0.00014	0.0015	regulation of actin filament length
GO:0032271	0.00014	0.0015	regulation of protein polymerization
GO:0032956	0.00014	0.0015	regulation of actin cytoskeleton organization
GO:0030833	0.00014	0.0015	regulation of actin filament polymerization
GO:0008064	0.00014	0.0015	regulation of actin polymerization or depolymerization
GO:0010639	2.00E-04	0.002	negative regulation of organelle organization
GO:0042357	0.00021	0.002	thiamine diphosphate metabolic process
GO:0009229	0.00021	0.002	thiamine diphosphate biosynthetic process
GO:0006950	0.00022	0.002	response to stress
GO:0044445	9.60E-05	0.002	cytosolic part
GO:0005829	1.00E-04	0.002	cytosol
GO:0006793	0.00024	0.0021	phosphorus metabolic process
GO:0015980	0.00027	0.0023	energy derivation by oxidation of organic compounds
GO:0006796	0.00031	0.0025	phosphate-containing compound metabolic process
GO:0032465	0.00033	0.0025	regulation of cytokinesis
GO:0046939	0.00033	0.0025	nucleotide phosphorylation
GO:0006165	0.00033	0.0025	nucleoside diphosphate phosphorylation
GO:0055114	0.00034	0.0025	oxidation-reduction process
GO:0006281	0.00037	0.0027	DNA repair
GO:0006091	0.00049	0.0034	generation of precursor metabolites and energy
GO:0000172	0.00026	0.0037	ribonuclease MRP complex
GO:0009132	0.00057	0.0039	nucleoside diphosphate metabolic process
GO:0044272	0.00062	0.004	sulfur compound biosynthetic process
GO:0006974	0.00062	0.004	response to DNA damage stimulus
GO:0043244	0.00068	0.0043	regulation of protein complex disassembly
GO:0016887	0.00021	0.0043	ATPase activity
GO:0051129	0.00078	0.0047	negative regulation of cellular component organization
GO:0051493	0.00078	0.0047	regulation of cytoskeleton organization
GO:0005732	0.00042	0.0048	small nucleolar ribonucleoprotein complex
GO:0008152	9.00E-04	0.0054	metabolic process
GO:0090407	0.001	0.0059	organophosphate biosynthetic process
GO:0044237	0.0013	0.0071	cellular metabolic process
GO:0006790	0.0013	0.0071	sulfur compound metabolic process
GO:0006811	0.0013	0.0071	ion transport
GO:0045333	0.0015	0.0078	cellular respiration
GO:0017111	0.00054	0.0096	nucleoside-triphosphatase activity
GO:0032991	0.0012	0.012	macromolecular complex
GO:0019637	0.0027	0.014	organophosphate metabolic process
GO:0072528	0.0029	0.015	pyrimidine-containing compound biosynthetic process
GO:0051128	0.0033	0.017	regulation of cellular component organization
GO:0044271	0.0033	0.017	cellular nitrogen compound biosynthetic process
GO:0005198	0.001	0.017	structural molecule activity
GO:0016462	0.0018	0.019	pyrophosphatase activity
GO:0004529	0.0019	0.019	exodeoxyribonuclease activity
GO:0016895	0.0019	0.019	"exodeoxyribonuclease activity, producing 5'-phosphomonoesters"
GO:0016818	0.002	0.019	"hydrolase activity, acting on acid anhydrides, in phosphorus-containing anhydrides"
GO:0008409	0.0022	0.019	5'-3' exonuclease activity
GO:0035312	0.0022	0.019	5'-3' exodeoxyribonuclease activity
GO:0008297	0.0022	0.019	single-stranded DNA specific exodeoxyribonuclease activity
GO:0045145	0.0022	0.019	single-stranded DNA specific 5'-3' exodeoxyribonuclease activity
GO:0016817	0.0024	0.019	"hydrolase activity, acting on acid anhydrides"
GO:0004371	0.0025	0.019	glycerone kinase activity
GO:0009432	0.0044	0.022	SOS response
GO:0051716	0.0047	0.022	cellular response to stimulus
GO:0071855	0.003	0.022	neuropeptide receptor binding
GO:0004803	0.0033	0.023	transposase activity
GO:0033043	0.0051	0.024	regulation of organelle organization
GO:0022904	0.0051	0.024	respiratory electron transport chain
GO:0009308	0.0054	0.024	amine metabolic process
GO:0006006	0.0056	0.025	glucose metabolic process
GO:0051188	0.0057	0.025	cofactor biosynthetic process
GO:0031423	0.0039	0.025	hexon binding
GO:0005789	0.0034	0.028	endoplasmic reticulum membrane
GO:0042175	0.0043	0.028	nuclear outer membrane-endoplasmic reticulum membrane network
GO:0044432	0.0043	0.028	endoplasmic reticulum part
GO:0043234	0.0051	0.029	protein complex
GO:0005783	0.0055	0.029	endoplasmic reticulum
GO:0030686	0.0059	0.029	90S preribosome
GO:0051186	0.0078	0.034	cofactor metabolic process
GO:0072527	0.0093	0.039	pyrimidine-containing compound metabolic process
GO:0006835	0.01	0.043	dicarboxylic acid transport
GO:0019318	0.011	0.046	hexose metabolic process
GO:0048523	0.012	0.048	negative regulation of cellular process
GO:1901681	0.0076	0.048	sulfur compound binding
Cluster2			
term_id	pvalue	adjp	term_name
GO:0006298	9.20E-07	0.00016	mismatch repair
GO:0090407	1.00E-05	0.00092	organophosphate biosynthetic process
GO:0072528	2.30E-05	0.0011	pyrimidine-containing compound biosynthetic process
GO:0042357	3.20E-05	0.0011	thiamine diphosphate metabolic process
GO:0009229	3.20E-05	0.0011	thiamine diphosphate biosynthetic process
GO:0006281	5.20E-05	0.0014	DNA repair
GO:0018130	5.60E-05	0.0014	heterocycle biosynthetic process
GO:0019438	8.20E-05	0.0015	aromatic compound biosynthetic process
GO:0006974	8.40E-05	0.0015	response to DNA damage stimulus
GO:0044271	8.80E-05	0.0015	cellular nitrogen compound biosynthetic process
GO:0072527	9.20E-05	0.0015	pyrimidine-containing compound metabolic process
GO:1901362	0.00011	0.0016	organic cyclic compound biosynthetic process
GO:0019637	0.00038	0.0048	organophosphate metabolic process
GO:0006796	0.00038	0.0048	phosphate-containing compound metabolic process
GO:0044237	0.00043	0.0051	cellular metabolic process
GO:0032465	5.00E-04	0.0055	regulation of cytokinesis
GO:0006793	0.00099	0.0098	phosphorus metabolic process
GO:0044087	0.001	0.0098	regulation of cellular component biogenesis
GO:0071855	2.00E-04	0.0098	neuropeptide receptor binding
GO:0016247	0.00032	0.0098	channel regulator activity
GO:0015459	0.00035	0.0098	potassium channel regulator activity
GO:0019870	0.00035	0.0098	potassium channel inhibitor activity
GO:0051302	0.0011	0.01	regulation of cell division
GO:0006732	0.0013	0.012	coenzyme metabolic process
GO:0031423	0.00084	0.012	hexon binding
GO:0016248	0.00089	0.012	channel inhibitor activity
GO:0008200	0.00089	0.012	ion channel inhibitor activity
GO:0016887	0.001	0.012	ATPase activity
GO:0016462	0.0011	0.012	pyrophosphatase activity
GO:0004803	0.0012	0.012	transposase activity
GO:0016818	0.0012	0.012	"hydrolase activity, acting on acid anhydrides, in phosphorus-containing anhydrides"
GO:0017111	0.0013	0.012	nucleoside-triphosphatase activity
GO:0016817	0.0015	0.012	"hydrolase activity, acting on acid anhydrides"
GO:0015980	0.0017	0.013	energy derivation by oxidation of organic compounds
GO:0045333	0.0017	0.013	cellular respiration
GO:0007186	0.0017	0.013	G-protein coupled receptor signaling pathway
GO:0008152	0.0018	0.013	metabolic process
GO:0051186	0.0019	0.013	cofactor metabolic process
GO:0009108	0.0019	0.013	coenzyme biosynthetic process
GO:0051716	0.0021	0.014	cellular response to stimulus
GO:0005057	0.0018	0.014	receptor signaling protein activity
GO:0030515	0.0019	0.014	snoRNA binding
GO:0033554	0.0024	0.015	cellular response to stress
GO:0006091	0.0026	0.016	generation of precursor metabolites and energy
GO:0051188	0.0027	0.016	cofactor biosynthetic process
GO:0044272	0.0029	0.017	sulfur compound biosynthetic process
GO:0055114	0.003	0.017	oxidation-reduction process
GO:1901360	0.0039	0.021	organic cyclic compound metabolic process
GO:0046483	0.004	0.021	heterocycle metabolic process
GO:0006835	0.0045	0.023	dicarboxylic acid transport
GO:0006790	0.0048	0.023	sulfur compound metabolic process
GO:0006811	0.0048	0.023	ion transport
GO:0004784	0.0035	0.023	superoxide dismutase activity
GO:0016721	0.0035	0.023	"oxidoreductase activity, acting on superoxide radicals as acceptor"
GO:0006725	0.0055	0.026	cellular aromatic compound metabolic process
GO:0034641	0.0062	0.028	cellular nitrogen compound metabolic process
GO:0007166	0.0064	0.028	cell surface receptor signaling pathway
GO:0004371	0.0057	0.035	glycerone kinase activity
GO:1901566	0.011	0.049	organonitrogen compound biosynthetic process
Cluster 3			
term_id	pvalue	adjp	term_name
GO:0000313	9.80E-41	3.80E-39	organellar ribosome
GO:0005761	9.80E-41	3.80E-39	mitochondrial ribosome
GO:0005840	6.60E-40	1.70E-38	ribosome
GO:0005759	1.70E-39	3.20E-38	mitochondrial matrix
GO:0000270	6.00E-36	1.20E-33	peptidoglycan metabolic process
GO:0009252	6.70E-36	1.20E-33	peptidoglycan biosynthetic process
GO:0009273	1.70E-35	1.50E-33	peptidoglycan-based cell wall biogenesis
GO:0006024	1.70E-35	1.50E-33	glycosaminoglycan biosynthetic process
GO:0006023	4.10E-35	2.90E-33	aminoglycan biosynthetic process
GO:0044429	5.60E-34	8.70E-33	mitochondrial part
GO:0015020	1.60E-34	1.20E-32	glucuronosyltransferase activity
GO:0015018	1.60E-34	1.20E-32	galactosylgalactosylxylosylprotein 3-beta-glucuronosyltransferase activity
GO:0030203	4.40E-34	2.40E-32	glycosaminoglycan metabolic process
GO:0070589	5.50E-34	2.40E-32	cellular component macromolecule biosynthetic process
GO:0044038	5.50E-34	2.40E-32	cell wall macromolecule biosynthetic process
GO:0005739	2.10E-33	2.70E-32	mitochondrion
GO:0044036	2.90E-33	1.10E-31	cell wall macromolecule metabolic process
GO:0042546	3.10E-32	1.10E-30	cell wall biogenesis
GO:0006022	1.20E-29	3.70E-28	aminoglycan metabolic process
GO:0043233	4.30E-28	4.20E-27	organelle lumen
GO:0070013	4.30E-28	4.20E-27	intracellular organelle lumen
GO:0031974	6.90E-28	6.00E-27	membrane-enclosed lumen
GO:0030529	2.40E-26	1.90E-25	ribonucleoprotein complex
GO:0071554	1.50E-26	4.30E-25	cell wall organization or biogenesis
GO:0008194	1.20E-26	6.40E-25	UDP-glycosyltransferase activity
GO:0034464	1.00E-25	7.10E-25	BBSome
GO:0044085	4.00E-24	1.10E-22	cellular component biogenesis
GO:0016758	5.50E-23	2.10E-21	"transferase activity, transferring hexosyl groups"
GO:1901137	1.50E-22	3.90E-21	carbohydrate derivative biosynthetic process
GO:0016757	1.80E-21	5.50E-20	"transferase activity, transferring glycosyl groups"
GO:0043228	8.30E-20	5.00E-19	non-membrane-bounded organelle
GO:0043232	8.30E-20	5.00E-19	intracellular non-membrane-bounded organelle
GO:0044422	3.10E-17	1.70E-16	organelle part
GO:0044446	3.30E-17	1.70E-16	intracellular organelle part
GO:0043231	9.20E-16	4.50E-15	intracellular membrane-bounded organelle
GO:0043227	1.10E-15	5.10E-15	membrane-bounded organelle
GO:1901135	3.40E-16	8.00E-15	carbohydrate derivative metabolic process
GO:1901566	7.80E-13	1.70E-11	organonitrogen compound biosynthetic process
GO:0043229	1.00E-11	4.40E-11	intracellular organelle
GO:0043226	1.30E-11	5.50E-11	organelle
GO:0034645	9.10E-12	1.90E-10	cellular macromolecule biosynthetic process
GO:0009059	8.50E-11	1.70E-09	macromolecule biosynthetic process
GO:1901564	4.10E-10	7.60E-09	organonitrogen compound metabolic process
GO:0071840	2.90E-09	5.10E-08	cellular component organization or biogenesis
GO:0031532	1.50E-08	2.60E-07	actin cytoskeleton reorganization
GO:0004553	8.10E-07	1.90E-05	"hydrolase activity, hydrolyzing O-glycosyl compounds"
GO:0004113	8.50E-07	1.90E-05	"2',3'-cyclic-nucleotide 3'-phosphodiesterase activity"
GO:0004336	1.00E-06	2.00E-05	galactosylceramidase activity
GO:0044710	2.90E-06	4.60E-05	single-organism metabolic process
GO:0016798	3.50E-06	6.00E-05	"hydrolase activity, acting on glycosyl bonds"
GO:0005099	1.40E-05	0.00022	Ras GTPase activator activity
GO:0031423	2.80E-05	0.00039	hexon binding
GO:0004061	3.30E-05	0.00043	arylformamidase activity
GO:0044699	3.00E-05	0.00047	single-organism process
GO:1901576	3.90E-05	0.00058	organic substance biosynthetic process
GO:0030029	5.80E-05	0.00079	actin filament-based process
GO:0030036	5.80E-05	0.00079	actin cytoskeleton organization
GO:0044260	7.10E-05	0.00088	cellular macromolecule metabolic process
GO:0009058	7.30E-05	0.00088	biosynthetic process
GO:0051821	7.70E-05	0.00088	dissemination or transmission of organism from other organism involved in symbiotic interaction
GO:0044007	7.70E-05	0.00088	dissemination or transmission of symbiont from host
GO:0019089	7.70E-05	0.00088	transmission of virus
GO:0044765	0.00011	0.0012	single-organism transport
GO:0044249	0.00012	0.0013	cellular biosynthetic process
GO:0009396	0.00021	0.0021	folic acid-containing compound biosynthetic process
GO:0006826	0.00021	0.0021	iron ion transport
GO:0043170	0.00022	0.0021	macromolecule metabolic process
GO:0016740	0.00018	0.0021	transferase activity
GO:0004556	0.00021	0.0024	alpha-amylase activity
GO:0009521	0.00067	0.0026	photosystem
GO:0016160	0.00025	0.0026	amylase activity
GO:0042559	0.00042	0.004	pteridine-containing compound biosynthetic process
GO:0048513	0.00046	0.0041	organ development
GO:0032312	0.00046	0.0041	regulation of ARF GTPase activity
GO:0006807	0.00052	0.0046	nitrogen compound metabolic process
GO:0040011	0.00057	0.0049	locomotion
GO:0031369	0.00064	0.0059	translation initiation factor binding
GO:0005096	0.00065	0.0059	GTPase activator activity
GO:0006760	0.00076	0.0064	folic acid-containing compound metabolic process
GO:0006811	0.00082	0.0067	ion transport
GO:0051234	0.00089	0.007	establishment of localization
GO:0006810	0.00089	0.007	transport
GO:0043648	0.00092	0.0071	dicarboxylic acid metabolic process
GO:0030705	0.0011	0.008	cytoskeleton-dependent intracellular transport
GO:0042073	0.0011	0.008	intraflagellar transport
GO:0010970	0.0011	0.008	microtubule-based transport
GO:0032012	0.0011	0.008	regulation of ARF protein signal transduction
GO:0019887	0.00093	0.0081	protein kinase regulator activity
GO:0019207	0.0011	0.009	kinase regulator activity
GO:0019210	0.0015	0.011	kinase inhibitor activity
GO:0004860	0.0015	0.011	protein kinase inhibitor activity
GO:0044782	0.0017	0.012	cilium organization
GO:0015459	0.0017	0.012	potassium channel regulator activity
GO:0019870	0.0017	0.012	potassium channel inhibitor activity
GO:0005083	0.0018	0.012	small GTPase regulator activity
GO:0043115	0.002	0.012	precorrin-2 dehydrogenase activity
GO:0048731	0.0024	0.016	system development
GO:0046907	0.0024	0.016	intracellular transport
GO:0007010	0.0027	0.018	cytoskeleton organization
GO:0016787	0.003	0.018	hydrolase activity
GO:0012505	0.0051	0.019	endomembrane system
GO:0004857	0.0035	0.019	enzyme inhibitor activity
GO:0030695	0.0035	0.019	GTPase regulator activity
GO:0002376	0.0033	0.021	immune system process
GO:0007018	0.0034	0.021	microtubule-based movement
GO:0000041	0.0034	0.021	transition metal ion transport
GO:0006465	0.0037	0.022	signal peptide processing
GO:0005905	0.0065	0.022	coated pit
GO:0030132	0.0065	0.022	clathrin coat of coated pit
GO:0044237	0.0039	0.023	cellular metabolic process
GO:0008152	0.004	0.023	metabolic process
GO:0060589	0.0043	0.023	nucleoside-triphosphatase regulator activity
GO:0042558	0.0045	0.025	pteridine-containing compound metabolic process
GO:0006457	0.0045	0.025	protein folding
GO:0006106	0.0045	0.025	fumarate metabolic process
GO:0042398	0.0047	0.026	cellular modified amino acid biosynthetic process
GO:0016248	0.0056	0.028	channel inhibitor activity
GO:0008200	0.0056	0.028	ion channel inhibitor activity
GO:0016247	0.0063	0.03	channel regulator activity
GO:0039624	0.01	0.031	viral outer capsid
GO:0019030	0.011	0.031	icosahedral viral capsid
GO:0015629	0.011	0.031	actin cytoskeleton
GO:0030118	0.011	0.031	clathrin coat
GO:0031227	0.011	0.031	intrinsic to endoplasmic reticulum membrane
GO:0044763	0.0059	0.032	single-organism cellular process
GO:0005515	0.0067	0.032	protein binding
GO:0032318	0.0062	0.033	regulation of Ras GTPase activity
GO:0019028	0.012	0.033	viral capsid
GO:0009987	0.0066	0.035	cellular process
GO:0031012	0.015	0.04	extracellular matrix
GO:0071704	0.008	0.041	organic substance metabolic process
GO:0030030	0.0081	0.042	cell projection organization
GO:0031301	0.018	0.045	integral to organelle membrane
GO:0035251	0.01	0.045	UDP-glucosyltransferase activity
GO:0051701	0.0095	0.048	interaction with host
Cluster 4			
term_id	pvalue	adjp	term_name
GO:0015459	2.50E-10	1.30E-08	potassium channel regulator activity
GO:0019870	2.50E-10	1.30E-08	potassium channel inhibitor activity
GO:0016248	1.70E-09	4.20E-08	channel inhibitor activity
GO:0008200	1.70E-09	4.20E-08	ion channel inhibitor activity
GO:0016247	2.10E-09	4.20E-08	channel regulator activity
GO:0031423	5.00E-06	8.40E-05	hexon binding
GO:0004803	1.10E-05	0.00017	transposase activity
GO:0071944	1.40E-05	0.00065	cell periphery
GO:0005886	0.00024	0.0056	plasma membrane
GO:0030312	0.00052	0.0069	external encapsulating structure
GO:0044459	0.00059	0.0069	plasma membrane part
GO:0004672	8.00E-04	0.01	protein kinase activity
GO:0004713	0.0017	0.017	protein tyrosine kinase activity
GO:0008175	0.0017	0.017	tRNA methyltransferase activity
GO:0006298	8.40E-05	0.02	mismatch repair
GO:0019199	0.0028	0.026	transmembrane receptor protein kinase activity
GO:0042302	0.0037	0.031	structural constituent of cuticle
GO:0005905	0.0048	0.032	coated pit
GO:0030132	0.0048	0.032	clathrin coat of coated pit
GO:0030118	0.0069	0.032	clathrin coat
GO:0016011	0.007	0.032	dystroglycan complex
GO:0016012	0.007	0.032	sarcoglycan complex
GO:0034464	0.0072	0.032	BBSome
GO:0016010	0.0076	0.032	dystrophin-associated glycoprotein complex
GO:0038023	0.0048	0.037	signaling receptor activity
GO:0006281	0.00054	0.042	DNA repair
GO:0006811	0.00059	0.042	ion transport
GO:0006974	0.00081	0.042	response to DNA damage stimulus
GO:0043244	0.0016	0.042	regulation of protein complex disassembly
GO:0033554	0.0021	0.042	cellular response to stress
GO:0090407	0.0027	0.042	organophosphate biosynthetic process
GO:0072528	0.0028	0.042	pyrimidine-containing compound biosynthetic process
GO:0044093	0.0029	0.042	positive regulation of molecular function
GO:0043085	0.0029	0.042	positive regulation of catalytic activity
GO:0009233	0.0029	0.042	menaquinone metabolic process
GO:0009234	0.0029	0.042	menaquinone biosynthetic process
GO:0044765	0.0035	0.042	single-organism transport
GO:0051694	0.0038	0.042	pointed-end actin filament capping
GO:0042357	0.0044	0.042	thiamine diphosphate metabolic process
GO:0009229	0.0044	0.042	thiamine diphosphate biosynthetic process
GO:0051234	0.0045	0.042	establishment of localization
GO:0006810	0.0045	0.042	transport
GO:1901879	0.0049	0.042	regulation of protein depolymerization
GO:0031333	0.0049	0.042	negative regulation of protein complex assembly
GO:0030834	0.0049	0.042	regulation of actin filament depolymerization
GO:0032272	0.0049	0.042	negative regulation of protein polymerization
GO:0051494	0.0049	0.042	negative regulation of cytoskeleton organization
GO:1901880	0.0049	0.042	negative regulation of protein depolymerization
GO:0030835	0.0049	0.042	negative regulation of actin filament depolymerization
GO:0030837	0.0049	0.042	negative regulation of actin filament polymerization
GO:0051693	0.0049	0.042	actin filament capping
GO:0043242	0.0062	0.042	negative regulation of protein complex disassembly
GO:0045727	0.0062	0.042	positive regulation of translation
GO:0019645	0.0062	0.042	anaerobic electron transport chain
GO:0006835	0.0066	0.042	dicarboxylic acid transport
GO:0019637	0.007	0.042	organophosphate metabolic process
GO:0006796	0.007	0.042	phosphate-containing compound metabolic process
GO:0006793	0.0073	0.042	phosphorus metabolic process
GO:0072527	0.0073	0.042	pyrimidine-containing compound metabolic process
GO:0090066	0.0077	0.042	regulation of anatomical structure size
GO:0032535	0.0077	0.042	regulation of cellular component size
GO:0032970	0.0077	0.042	regulation of actin filament-based process
GO:0043254	0.0077	0.042	regulation of protein complex assembly
GO:0030832	0.0077	0.042	regulation of actin filament length
GO:0032271	0.0077	0.042	regulation of protein polymerization
GO:0032956	0.0077	0.042	regulation of actin cytoskeleton organization
GO:0030833	0.0077	0.042	regulation of actin filament polymerization
GO:0008064	0.0077	0.042	regulation of actin polymerization or depolymerization
GO:0004872	0.0062	0.045	receptor activity
GO:0004529	0.0072	0.045	exodeoxyribonuclease activity
GO:0016895	0.0072	0.045	"exodeoxyribonuclease activity, producing 5'-phosphomonoesters"
GO:0044087	0.0091	0.048	regulation of cellular component biogenesis
GO:0010639	0.0095	0.049	negative regulation of organelle organization
Cluster 5			
term_id	pvalue	adjp	term_name
GO:0015459	1.70E-13	8.70E-12	potassium channel regulator activity
GO:0019870	1.70E-13	8.70E-12	potassium channel inhibitor activity
GO:0016247	4.20E-13	1.40E-11	channel regulator activity
GO:0016248	2.00E-12	4.00E-11	channel inhibitor activity
GO:0008200	2.00E-12	4.00E-11	ion channel inhibitor activity
GO:0004336	0.00019	0.0032	galactosylceramidase activity
GO:0016301	0.00087	0.012	kinase activity
GO:0019866	0.00037	0.015	organelle inner membrane
GO:0016772	0.0016	0.018	"transferase activity, transferring phosphorus-containing groups"
GO:0004114	0.0017	0.018	"3',5'-cyclic-nucleotide phosphodiesterase activity"
GO:0004371	0.0021	0.021	glycerone kinase activity
GO:0005200	0.0033	0.03	structural constituent of cytoskeleton
GO:0031224	0.0044	0.035	intrinsic to membrane
GO:0016021	0.0048	0.035	integral to membrane
GO:0016011	0.005	0.035	dystroglycan complex
GO:0016012	0.005	0.035	sarcoglycan complex
GO:0016010	0.0053	0.035	dystrophin-associated glycoprotein complex
GO:0031967	0.0068	0.038	organelle envelope
GO:0042578	0.0055	0.046	phosphoric ester hydrolase activity
Cluster 6			
term_id	pvalue	adjp	term_name
GO:0016462	2.60E-07	8.20E-06	pyrophosphatase activity
GO:0016818	2.90E-07	8.20E-06	"hydrolase activity, acting on acid anhydrides, in phosphorus-containing anhydrides"
GO:0016817	3.70E-07	8.20E-06	"hydrolase activity, acting on acid anhydrides"
GO:0016887	1.80E-06	2.60E-05	ATPase activity
GO:0017111	2.00E-06	2.60E-05	nucleoside-triphosphatase activity
GO:0006298	7.30E-07	8.10E-05	mismatch repair
GO:0015459	3.60E-05	0.00034	potassium channel regulator activity
GO:0019870	3.60E-05	0.00034	potassium channel inhibitor activity
GO:0004371	8.40E-05	0.00059	glycerone kinase activity
GO:0016248	8.80E-05	0.00059	channel inhibitor activity
GO:0008200	8.80E-05	0.00059	ion channel inhibitor activity
GO:0016247	9.60E-05	0.00059	channel regulator activity
GO:0018143	1.70E-05	7.00E-04	nucleic acid-protein covalent cross-linking
GO:0006811	2.00E-05	7.00E-04	ion transport
GO:0006281	2.50E-05	7.00E-04	DNA repair
GO:0006974	3.80E-05	0.00085	response to DNA damage stimulus
GO:0016011	0.00049	0.0042	dystroglycan complex
GO:0016012	0.00049	0.0042	sarcoglycan complex
GO:0016010	0.00053	0.0042	dystrophin-associated glycoprotein complex
GO:0045333	0.00031	0.0057	cellular respiration
GO:0010604	0.00056	0.0065	positive regulation of macromolecule metabolic process
GO:0033554	0.00061	0.0065	cellular response to stress
GO:0006259	0.00061	0.0065	DNA metabolic process
GO:0009893	0.00064	0.0065	positive regulation of metabolic process
GO:0031325	0.00064	0.0065	positive regulation of cellular metabolic process
GO:0008152	0.0013	0.012	metabolic process
GO:0015980	0.0014	0.012	energy derivation by oxidation of organic compounds
GO:0044237	0.0019	0.013	cellular metabolic process
GO:0006091	0.002	0.013	generation of precursor metabolites and energy
GO:0032270	0.002	0.013	positive regulation of cellular protein metabolic process
GO:0051247	0.002	0.013	positive regulation of protein metabolic process
GO:0042357	0.0021	0.013	thiamine diphosphate metabolic process
GO:0009229	0.0021	0.013	thiamine diphosphate biosynthetic process
GO:0055114	0.0023	0.013	oxidation-reduction process
GO:0009891	0.0026	0.013	positive regulation of biosynthetic process
GO:0010557	0.0026	0.013	positive regulation of macromolecule biosynthetic process
GO:0031328	0.0026	0.013	positive regulation of cellular biosynthetic process
GO:0016538	0.0023	0.013	cyclin-dependent protein serine/threonine kinase regulator activity
GO:0015399	0.0027	0.013	primary active transmembrane transporter activity
GO:0015405	0.0027	0.013	P-P-bond-hydrolysis-driven transmembrane transporter activity
GO:0046483	0.003	0.014	heterocycle metabolic process
GO:0048522	0.0042	0.019	positive regulation of cellular process
GO:0034641	0.0044	0.019	cellular nitrogen compound metabolic process
GO:0071944	0.0032	0.019	cell periphery
GO:0051716	0.0051	0.02	cellular response to stimulus
GO:0006950	0.0052	0.02	response to stress
GO:0044459	0.0054	0.022	plasma membrane part
GO:0005886	0.0055	0.022	plasma membrane
GO:1901360	0.006	0.023	organic cyclic compound metabolic process
GO:0006725	0.0063	0.023	cellular aromatic compound metabolic process
GO:0090304	0.0064	0.023	nucleic acid metabolic process
GO:0036211	0.0072	0.024	protein modification process
GO:0006464	0.0072	0.024	cellular protein modification process
GO:0072528	0.009	0.029	pyrimidine-containing compound biosynthetic process
GO:0044765	0.01	0.032	single-organism transport
GO:0048583	0.01	0.032	regulation of response to stimulus
GO:0048518	0.013	0.039	positive regulation of biological process
GO:0004803	0.011	0.04	transposase activity
GO:0016301	0.011	0.04	kinase activity
GO:0004861	0.011	0.04	cyclin-dependent protein serine/threonine kinase inhibitor activity
GO:0016668	0.012	0.04	"oxidoreductase activity, acting on a sulfur group of donors, NAD(P) as acceptor"
GO:0030291	0.012	0.04	protein serine/threonine kinase inhibitor activity
GO:0047134	0.012	0.04	protein-disulfide reductase activity
GO:0006139	0.014	0.041	nucleobase-containing compound metabolic process
GO:0051234	0.015	0.041	establishment of localization
GO:0006810	0.015	0.041	transport
GO:0072527	0.017	0.047	pyrimidine-containing compound metabolic process
GO:0039624	0.016	0.047	viral outer capsid
GO:0019028	0.017	0.047	viral capsid
GO:0019030	0.017	0.047	icosahedral viral capsid
Cluster 7			
term_id	pvalue	adjp	term_name
GO:0006298	1.20E-11	2.80E-09	mismatch repair
GO:0015459	1.40E-10	8.80E-09	potassium channel regulator activity
GO:0019870	1.40E-10	8.80E-09	potassium channel inhibitor activity
GO:0016247	3.80E-10	1.60E-08	channel regulator activity
GO:0016248	1.40E-09	3.40E-08	channel inhibitor activity
GO:0008200	1.40E-09	3.40E-08	ion channel inhibitor activity
GO:0004803	2.30E-09	4.70E-08	transposase activity
GO:0006974	7.30E-09	8.20E-07	response to DNA damage stimulus
GO:0006281	1.70E-08	1.30E-06	DNA repair
GO:0016011	1.40E-07	2.20E-06	dystroglycan complex
GO:0016012	1.40E-07	2.20E-06	sarcoglycan complex
GO:0016010	1.60E-07	2.20E-06	dystrophin-associated glycoprotein complex
GO:0044459	1.00E-06	8.90E-06	plasma membrane part
GO:0005886	1.10E-06	8.90E-06	plasma membrane
GO:0071944	5.20E-06	3.50E-05	cell periphery
GO:0033554	6.80E-07	3.80E-05	cellular response to stress
GO:0016887	1.50E-05	0.00026	ATPase activity
GO:0072528	9.20E-06	0.00041	pyrimidine-containing compound biosynthetic process
GO:0042357	2.20E-05	7.00E-04	thiamine diphosphate metabolic process
GO:0009229	2.20E-05	7.00E-04	thiamine diphosphate biosynthetic process
GO:0044237	4.60E-05	0.0011	cellular metabolic process
GO:0090407	4.90E-05	0.0011	organophosphate biosynthetic process
GO:0072527	5.10E-05	0.0011	pyrimidine-containing compound metabolic process
GO:0016818	6.80E-05	0.0011	"hydrolase activity, acting on acid anhydrides, in phosphorus-containing anhydrides"
GO:0016817	8.80E-05	0.0012	"hydrolase activity, acting on acid anhydrides"
GO:0006950	6.60E-05	0.0013	response to stress
GO:0017111	0.00012	0.0015	nucleoside-triphosphatase activity
GO:0051716	8.90E-05	0.0016	cellular response to stimulus
GO:0016462	0.00017	0.0019	pyrophosphatase activity
GO:0046483	0.00019	0.0032	heterocycle metabolic process
GO:0034641	0.00021	0.0032	cellular nitrogen compound metabolic process
GO:0008152	0.00022	0.0032	metabolic process
GO:0006811	0.00026	0.0036	ion transport
GO:0006725	0.00041	0.0054	cellular aromatic compound metabolic process
GO:0045333	0.00051	0.0063	cellular respiration
GO:0006357	0.00057	0.0066	regulation of transcription from RNA polymerase II promoter
GO:0031225	0.0012	0.007	anchored to membrane
GO:1901360	7.00E-04	0.0074	organic cyclic compound metabolic process
GO:0006790	7.00E-04	0.0074	sulfur compound metabolic process
GO:0044272	0.00094	0.0095	sulfur compound biosynthetic process
GO:0015980	0.001	0.01	energy derivation by oxidation of organic compounds
GO:0019637	0.0012	0.011	organophosphate metabolic process
GO:0006796	0.0012	0.011	phosphate-containing compound metabolic process
GO:0006259	0.0014	0.011	DNA metabolic process
GO:0010604	0.0014	0.011	positive regulation of macromolecule metabolic process
GO:0009893	0.0016	0.012	positive regulation of metabolic process
GO:0019438	0.0016	0.012	aromatic compound biosynthetic process
GO:0031325	0.0016	0.012	positive regulation of cellular metabolic process
GO:0006091	0.0017	0.012	generation of precursor metabolites and energy
GO:0006732	0.0018	0.012	coenzyme metabolic process
GO:0032784	0.0018	0.012	"regulation of DNA-dependent transcription, elongation"
GO:0009108	0.002	0.013	coenzyme biosynthetic process
GO:0055114	0.0021	0.013	oxidation-reduction process
GO:0018130	0.0023	0.014	heterocycle biosynthetic process
GO:0006355	0.0031	0.019	"regulation of transcription, DNA-dependent"
GO:0006793	0.0034	0.02	phosphorus metabolic process
GO:0044271	0.0035	0.02	cellular nitrogen compound biosynthetic process
GO:0031423	0.002	0.021	hexon binding
GO:0051188	0.0039	0.022	cofactor biosynthetic process
GO:0051186	0.0043	0.023	cofactor metabolic process
GO:0051252	0.0044	0.023	regulation of RNA metabolic process
GO:2001141	0.0044	0.023	regulation of RNA biosynthetic process
GO:0032270	0.0052	0.026	positive regulation of cellular protein metabolic process
GO:0051247	0.0052	0.026	positive regulation of protein metabolic process
GO:0090304	0.0055	0.027	nucleic acid metabolic process
GO:0018143	0.0056	0.027	nucleic acid-protein covalent cross-linking
GO:1901362	0.0059	0.027	organic cyclic compound biosynthetic process
GO:0004861	0.003	0.029	cyclin-dependent protein serine/threonine kinase inhibitor activity
GO:0016538	0.0036	0.03	cyclin-dependent protein serine/threonine kinase regulator activity
GO:0030291	0.0036	0.03	protein serine/threonine kinase inhibitor activity
GO:0006139	0.0068	0.031	nucleobase-containing compound metabolic process
GO:0071822	0.0072	0.031	protein complex subunit organization
GO:0000226	0.0075	0.031	microtubule cytoskeleton organization
GO:0032786	0.0075	0.031	"positive regulation of DNA-dependent transcription, elongation"
GO:0034243	0.0075	0.031	regulation of transcription elongation from RNA polymerase II promoter
GO:0032968	0.0075	0.031	positive regulation of transcription elongation from RNA polymerase II promoter
GO:0006221	0.0097	0.039	pyrimidine nucleotide biosynthetic process
GO:0060255	0.01	0.041	regulation of macromolecule metabolic process
GO:0010468	0.011	0.041	regulation of gene expression
GO:0008175	0.0053	0.041	tRNA methyltransferase activity
GO:0070035	0.006	0.041	purine NTP-dependent helicase activity
GO:0008026	0.006	0.041	ATP-dependent helicase activity
GO:0004371	0.007	0.044	glycerone kinase activity
GO:0042623	0.0071	0.044	"ATPase activity, coupled"
GO:0006220	0.012	0.048	pyrimidine nucleotide metabolic process
